# Supplementary material for: Reply to Foxon, F.; Shiffman, S. Comment on “Wang et al. Consumption of JUUL vs. Other E-Cigarette Brands among U.S. E-Cigarette Users: Evidence from Wave 5 of the PATH Study. Int. J. Environ. Res. Public Health 2022, 19, 10837”
Source: Int J Environ Res Public Health. 2023 Sep 6;20(18):6717. doi: 10.3390/ijerph20186717 (PMC10531448; doi:10.3390/ijerph20186717)
Supplement: Supplementary file 1 [file ijerph-20-06717-s001.zip]

Archive with 1 entries (1 files):
- ijerph-2442503-supplementary.pdf
